# Supplementary material for: Trends in Molecular Diagnostics and Genotyping Tools Applied for Emerging Sporothrix Species
Source: J Fungi (Basel). 2022 Jul 31;8(8):809. doi: 10.3390/jof8080809 (PMC9409836; doi:10.3390/jof8080809)
Supplement: Supplementary file 1 [file jof-08-00809-s001.zip]

Archive with 1 entries (1 files):
- jof-1788096-supplementary.pdf
